# Supplementary material for: Subtype-Specific Macular Vascular Signatures in Primary Open-Angle, Pseudoexfoliative, and Normal-Tension Glaucoma: OCT Angiography Study
Source: Medicina (Kaunas). 2026 May 12;62(5):941. doi: 10.3390/medicina62050941 (PMC13208426; doi:10.3390/medicina62050941)
Supplement: Supplementary file 1 [file medicina-62-00941-s001.zip]

Archive with 1 entries (1 files):
- medicina-4301539-supplementary.pdf
